# Supplementary material for: Addressing the cost of infractions in the online literature and databases
Source: PLoS One. 2017 Nov 30;12(11):e0188761. doi: 10.1371/journal.pone.0188761 (PMC5708810; doi:10.1371/journal.pone.0188761)
Supplement: S1 File — Data spreadsheet is provided showing original data exported from Scopus searches and for calculation of Infraction Index. (XLSX) [file pone.0188761.s001.xlsx]

## Sheet: Myocardial infarction
Scopus refine results values
Your query : (ALL("myocardial infarction"))
Number of results : 691407
YEAR		AUTHOR NAME		SUBJECT AREA		DOCUMENT TYPE		SOURCE TITLE		KEYWORD		AFFILIATION		COUNTRY		SOURCE TYPE		LANGUAGE
2018	49	Califf, R.M.	955	Agricultural and Biological Sciences	14063	Article	503781	American Journal Of Cardiology	14238	Human	520718	VA Medical Center	13423	United States	227807	Journals	667072	English	603953
2017	26397	Serruys, P.W.	863	Arts and Humanities	3955	Review	105233	Circulation	11569	Article	399605	Harvard Medical School	13255	United Kingdom	56083	Books	15245	German	17733
2016	37398	Stone, G.W.	847	Biochemistry, Genetics and Molecular Biology	129253	Conference Paper	17903	Journal Of The American College Of Cardiology	10099	Humans	375051	Brigham and Women's Hospital	10419	Germany	47039	Book Series	4884	French	11537
2015	38326	Lip, G.Y.H.	791	Business, Management and Accounting	826	Letter	16581	American Heart Journal	9129	Male	326165	Inserm	7617	Japan	38606	Conference Proceedings	3897	Russian	10679
2014	38275	Topol, E.J.	721	Chemical Engineering	5339	Editorial	15109	International Journal Of Cardiology	9002	Female	285352	University of Toronto	6029	Italy	38564	Trade Publications	206	Spanish	10234
2013	37524	Peterson, E.D.	719	Chemistry	8026	Book Chapter	14374	Plos One	5958	Priority Journal	282388	Massachusetts General Hospital	6007	China	35347	Multi-volume Reference Works	2	Chinese	7591
2012	35727	Bhatt, D.L.	688	Computer Science	4953	Note	9720	European Heart Journal	5663	Adult	248722	University of California, San Francisco	5727	Canada	30962	Reports	1	Italian	6447
2011	33887	Yusuf, S.	673	Decision Sciences	1345	Short Survey	6003	Lancet	4621	Aged	197839	Mayo Clinic	5696	France	25852	Undefined	100	Japanese	6431
2010	31981	Bax, J.J.	669	Dentistry	3178	Book	1191	Atherosclerosis	4604	Controlled Study	196367	Erasmus University Medical Center	5519	Netherlands	24622			Polish	5001
2009	30601	Steg, P.G.	623	Earth and Planetary Sciences	709	Article in Press	875	Heart	3787	Middle Aged	168947	Duke University School of Medicine	5489	Spain	18919			Portuguese	3734
2008	28599	Braunwald, E.	621	Economics, Econometrics and Finance	810	Erratum	584	New England Journal Of Medicine	3690	Heart Infarction	166543	UCL	5020	Australia	18083			Czech	2226
2007	27372	Armstrong, P.W.	590	Energy	347	Conference Review	50	American Journal Of Physiology Heart And Circulatory Physiology	3367	Myocardial Infarction	164498	University of Washington, Seattle	4945	Sweden	17370			Turkish	1427
2006	25890	Mehran, R.	590	Engineering	12388	Retracted	3	Cardiovascular Research	3298	Major Clinical Study	160679	Cleveland Clinic Foundation	4908	Switzerland	11783			Dutch	1389
2005	23660	Aronow, W.S.	589	Environmental Science	5913			Kardiologiya	3252	Review	106257	Karolinska Institutet	4781	Turkey	11444			Danish	889
2004	21091	Stefanadis, C.	578	Health Professions	11743			Annals Of Thoracic Surgery	2770	Nonhuman	103927	David Geffen School of Medicine at UCLA	4073	India	10974			Swedish	876
2003	19354	Holmes, D.R.	572	Immunology and Microbiology	14289			Clinical Cardiology	2666	Animals	88989	University of California, Los Angeles	3969	Poland	10765			Hungarian	865
2002	17614	Katus, H.A.	555	Materials Science	4649			Journal Of Cardiovascular Pharmacology	2590	Risk Factors	82230	Harvard School of Public Health	3836	Denmark	10262			Norwegian	788
2001	16747	Erbel, R.	554	Mathematics	3304			Circulation Journal	2541	Mortality	73650	Imperial College London	3817	South Korea	9932			Slovak	549
2000	15338	Fuster, V.	549	Medicine	585255			Stroke	2525	Risk Factor	72387	Beth Israel Deaconess Medical Center	3796	Brazil	9580			Bulgarian	458
1999	13690	Granger, C.B.	547	Multidisciplinary	2612			American Journal Of Medicine	2497	Coronary Artery Disease	69835	Academic Medical Centre, University of Amsterdam	3583	Belgium	9000			Croatian	449
1998	12305	Fonarow, G.C.	524	Neuroscience	15265			Circulation Research	2474	Treatment Outcome	68573	National Institutes of Health, Bethesda	3581	Finland	7839			Serbian	447
1997	12208	Kloner, R.A.	523	Nursing	29508			Journal Of Molecular And Cellular Cardiology	2454	Clinical Trial	67032	Columbia University in the City of New York	3555	Israel	7666			Romanian	375
1996	11274	Krumholz, H.M.	520	Pharmacology, Toxicology and Pharmaceutics	47501			Thrombosis And Haemostasis	2412	Hypertension	63238	University of Pennsylvania	3521	Austria	7400			Korean	329
1995	8410	Cannon, C.P.	513	Physics and Astronomy	3420			Arteriosclerosis Thrombosis And Vascular Biology	2352	Cardiovascular Disease	59004	Universita degli Studi di Milano	3447	Greece	7220			Hebrew	296
1994	7775	Ridker, P.M.	512	Psychology	10077			Catheterization And Cardiovascular Interventions	2287	Electrocardiography	55994	Johns Hopkins University	3427	Taiwan	7177			Greek	290
1993	7398	Colombo, A.	510	Social Sciences	7579			Revista Espanola De Cardiologia	2284	Cardiovascular Risk	55284	University Michigan Ann Arbor	3412	Norway	7022			Persian	278
1992	6856	Crea, F.	502	Veterinary	2032			Thrombosis Research	2171	Risk Assessment	53588	University of Minnesota Twin Cities	3397	Russian Federation	4840			Finnish	189
1991	6712	Kastrati, A.	502	Undefined	2756			Archives Of Internal Medicine	2169	Follow Up	51991	University of Pittsburgh	3355	Iran	4794			Ukrainian	104
1990	6507	Herlitz, J.	484					Kardiologia Polska	2007	Animal Experiment	51616	Baylor College of Medicine	3332	New Zealand	4207			Lithuanian	86
1989	6107	Ohman, E.M.	474					Archives Des Maladies Du Coeur Et Des Vaisseaux	1932	Clinical Article	50795	University of California, San Diego	3326	Czech Republic	3942			Arabic	73
1988	5596	Wallentin, L.	474					Journal Of Electrocardiology	1916	Heart	50448	Charite - Universitatsmedizin Berlin	3325	Hungary	3097			Slovenian	68
1987	5382	Huber, K.	469					Chest	1859	Pathophysiology	50427	Icahn School of Medicine at Mount Sinai	3240	Ireland	2896			Bosnian	42
1986	4969	Hofman, A.	466					Canadian Journal Of Cardiology	1841	Prognosis	50061	The University of North Carolina at Chapel Hill	3232	Singapore	2790			Icelandic	38
1985	4949	Spertus, J.A.	466					Hypertension	1838	Animal	48173	Duke Clinical Research Institute	3177	Portugal	2780			Thai	19
1984	4630	Waksman, R.	464					Journal Of Hypertension	1802	Heart Failure	48166	Karolinska University Hospital	3170	Hong Kong	2636			Afrikaans	18
1983	4508	White, H.D.	461					Angiology	1775	Coronary Disease	47715	Universidade de Sao Paulo - USP	3117	South Africa	2566			Azerbaijani	16
1982	4336	Mikhailidis, D.P.	459					Arquivos Brasileiros De Cardiologia	1733	Diabetes Mellitus	46361	McMaster University	3085	Argentina	2486			Estonian	13
1981	4153	Gersh, B.J.	457					British Medical Journal	1707	Time Factors	45779	Leiden University Medical Center - LUMC	3027	Mexico	2391			catalan	10
1980	3886	Antman, E.M.	451					Journal Of Invasive Cardiology	1707	Acetylsalicylic Acid	43347	University of Oxford	3004	Egypt	1966			Latvian	3
1979	3781	Montalescot, G.	448					Journal Of Thoracic And Cardiovascular Surgery	1695	Aged, 80 And Over	42642	Stanford University School of Medicine	2974	Saudi Arabia	1866			Macedonian	2
1978	3556	Böhm, M.	447					Giornale Italiano Di Cardiologia	1633	Middle Age	42245	University of Alberta	2969	Pakistan	1468			Urdu	2
1977	3552	Torp-Pedersen, C.	446					Coronary Artery Disease	1618	Metabolism	41279	University Medical Center Utrecht	2906	Russia	1422			Albanian	1
1976	3396	Pitt, B.	437					Japanese Circulation Journal	1607	Acute Heart Infarction	41180	King's College London	2905	Malaysia	1375			Armenian	1
1975	3339	Danchin, N.	427					Annals Of Internal Medicine	1577	Animal Model	41053	Yale University School of Medicine	2773	Slovakia	1342			Georgian	1
1974	3282	Sobel, B.E.	427					Diabetes Care	1537	Unclassified Drug	40851	Kobenhavns Universitet	2739	Romania	1312			Undefined	393
1973	3071	Ogawa, H.	426					Clinica Chimica Acta	1521	Cardiovascular Diseases	40691	Universita degli Studi di Roma La Sapienza	2686	Croatia	1276
1972	2609	Simoons, M.L.	420					Deutsche Medizinische Wochenschrift	1513	Ischemic Heart Disease	40061	Stanford University	2683	Thailand	1271
1971	2319	Fox, K.A.A.	418					JAMA The Journal Of The American Medical Association	1458	Atherosclerosis	37738	Sahlgrenska Universitetssjukhuset	2663	Serbia	1210
1970	1954	Wagner, G.S.	418					Clinical Chemistry	1401	Case Report	36862	Washington University in St. Louis, School of Medicine	2621	Chile	1207
1969	1551	Boersma, E.	414					Zeitschrift Fur Kardiologie	1373	Heart Muscle Ischemia	36528	Universitat Heidelberg	2619	Slovenia	888
1968	1504	Grobbee, D.E.	412					Journal Of The American Medical Association	1360	Blood	35970	UT Southwestern Medical Center	2599	Colombia	856
1967	1323	Jaffe, A.S.	410					Journal Of Cardiology	1315	Disease Association	35457	National Heart, Lung, and Blood Institute	2548	Bulgaria	717
1966	973	Gensini, G.F.	403					Journal Of Nuclear Cardiology	1285	Blood Pressure	35273	The University of British Columbia	2536	Tunisia	639
1965	898	Berman, D.S.	401					Terapevticheskii Arkhiv	1273	Comparative Study	34563	University of Groningen, University Medical Center Groningen	2531	Cuba	621
1964	1039	Willerson, J.T.	396					American Journal Of Emergency Medicine	1264	Prospective Studies	34388	Rigshospitalet	2509	Nigeria	579
1963	918	Schömig, A.	394					Jacc Cardiovascular Interventions	1260	Rat	34364	University of Alabama at Birmingham	2444	Iceland	575
1962	589	Pepine, C.J.	392					Critical Care Medicine	1254	Angiocardiography	34231	Ludwig-Maximilians-Universitat Munchen	2433	Lebanon	562
1961	512	Windecker, S.	391					American Journal Of Epidemiology	1245	Beta Adrenergic Receptor Blocking Agent	34067	The University of Sydney	2424	United Arab Emirates	562
1960	459	Zijlstra, F.	390					Journal Of The American Society Of Echocardiography	1241	Follow-Up Studies	33987	Cedars-Sinai Medical Center	2417	Ukraine	526
1959	454	Mintz, G.S.	389					Basic Research In Cardiology	1234	Drug Efficacy	33949	The Johns Hopkins School of Medicine	2391	Lithuania	520
1958	437	Psaty, B.M.	387					Cardiovascular Drugs And Therapy	1212	Animal Tissue	33897	Tel Aviv University	2346	Venezuela	457
1957	406	Køber, L.	381					European Journal Of Heart Failure	1210	Echocardiography	32044	Northwestern University Feinberg School of Medicine	2316	Qatar	449
1956	333	Eagle, K.A.	374					Scientific Reports	1201	Stroke	31627	Lunds Universitet	2296	Kuwait	412
1955	297	Tousoulis, D.	372					American Journal Of Hypertension	1161	Dipeptidyl Carboxypeptidase Inhibitor	31069	AP-HP Assistance Publique - Hopitaux de Paris	2289	Germany (Democratic Republic, DDR)	385
1954	276	Jukema, J.W.	368					Journal Of Cardiovascular Electrophysiology	1160	Drug Effect	31044	University of Birmingham	2281	Indonesia	336
1953	270	Poldermans, D.	359					Indian Heart Journal	1151	Myocardium	30854	Universitetet i Oslo	2275	Czechoslovakia	331
1952	247	Pfeffer, M.A.	357					European Journal Of Pharmacology	1146	Percutaneous Coronary Intervention	30640	McGill University	2262	Estonia	328
1951	130	Kastelein, J.J.P.	356					Journal Of Vascular Surgery	1143	Rats	30514	University of Glasgow	2246	Jordan	325
1950	102	Roe, M.T.	356					Journal Of Thrombosis And Haemostasis	1135	Randomized Controlled Trial	29386	Boston University School of Medicine	2197	Bangladesh	302
1949	56	Ellis, S.G.	354					Journal Of Internal Medicine	1130	Heart Rate	28841	Albert Einstein College of Medicine of Yeshiva University	2195	Cyprus	270
1948	64	Wijns, W.	354					PACE Pacing And Clinical Electrophysiology	1120	Coronary Angiography	28614	Maastricht University	2177	Oman	260
1947	56	McMurray, J.J.V.	351					Herz	1118	Inflammation	28046	KU Leuven	2176	Luxembourg	230
1946	36	Hennekens, C.H.	350					Echocardiography	1117	Protein Expression	28026	Helsingin Yliopisto	2162	Philippines	225
1945	21	Pichard, A.D.	348					European Journal Of Cardio Thoracic Surgery	1089	Retrospective Studies	27995	Emory University	2156	Latvia	221
1944	13	Van De Werf, F.	348					Acta Medica Scandinavica	1084	Adolescent	27237	Universite de Montreal	2145	Morocco	212
1943	2	Becker, R.C.	347					Journal Of Clinical Endocrinology And Metabolism	1074	United States	27225	Columbia University Medical Center	2127	Peru	200
1942	11	Leon, M.B.	347					Journal Of Thrombosis And Thrombolysis	1058	Incidence	26827	University of Melbourne	2118	Bahrain	195
1941	14	Schalij, M.J.	346					Current Pharmaceutical Design	1053	Prevalence	26749	Monash University	2112	Puerto Rico	192
1940	8	Nordestgaard, B.G.	345					European Journal Of Preventive Cardiology	1053	Methodology	26358	Northwestern University	2095	Uruguay	169
1939	14	Gheorghiade, M.	343					Chinese Medical Journal	1034	Pathology	26122	Medizinische Universitat Wien	2094	Sri Lanka	167
1938	10	Folsom, A.R.	338					Heart Rhythm	1033	Controlled Clinical Trial	26111	University of Florida	2089	Bosnia and Herzegovina	165
1937	7	Heusch, G.	337					British Journal Of Pharmacology	1000	Physiology	25925	Universita degli Studi di Napoli Federico II	2068	Iraq	163
1936	5	Satler, L.F.	336					Eurointervention	997	Prospective Study	25905	Goteborgs Universitet	2061	Macedonia	163
1935	7	Yellon, D.M.	336					Minerva Cardioangiologica	992	Smoking	25625	Emory University School of Medicine	2048	Georgia	154
1934	7	Murohara, T.	335					Cardiology Switzerland	988	Cholesterol	25205	University of Southern California	2044	Yugoslavia	153
1933	3	Schunkert, H.	333					Resuscitation	981	Outcome Assessment	25169	University of Amsterdam	2018	Viet Nam	144
1932	5	Humphries, S.E.	332					Journal Of Biological Chemistry	964	Disease Severity	24608	Ohio State University	2008	Nepal	142
1931	5	Levy, D.	332					American Journal Of Clinical Nutrition	963	Angina Pectoris	24501	Guy's and St Thomas' NHS Foundation Trust	1984	Kenya	128
1930	2	Mancia, G.	331					Acta Cardiologica	956	Hydroxymethylglutaryl Coenzyme A Reductase Inhibitor	23650	Uppsala Universitet	1979	Costa Rica	127
1929	2	Valgimigli, M.	329					Annals Of Emergency Medicine	953	Placebo	23511	Saint Michael's Hospital University of Toronto	1943	Algeria	125
1925	1	Virmani, R.	329					Japanese Heart Journal	952	Acute Coronary Syndrome	23216	University of Michigan Medical School	1934	Belarus	117
		Maggioni, A.P.	327					Cardiology	936	Animal Cell	22781	Columbia University, College of Physicians and Surgeons	1910	Malta	111
		Tavazzi, L.	326					Journal Of Cardiovascular Medicine	935	Obesity	22592	Duke University	1899	Ethiopia	99
		Zeymer, U.	326					Drugs	932	Age	22219	Hospital Clinic Barcelona	1899	Yemen	95
		Shaw, L.J.	325					Progress In Cardiovascular Diseases	925	Mouse	22110	Capital Medical University China	1894	Jamaica	94
		Hamsten, A.	322					Journal Of Interventional Cardiology	921	Hospitalization	22033	Arhus Universitetshospital	1890	Kazakhstan	84
		Anderson, J.L.	320					Journal Of The American Geriatrics Society	920	Biological Markers	21734	Technische Universitat Munchen	1886	Azerbaijan	83
		Borggrefe, M.	320					Annales De Cardiologie Et D Angeiologie	919	Triacylglycerol	21657	Consiglio Nazionale delle Ricerche	1881	Uganda	83
		Koenig, W.	316					Biochemical And Biophysical Research Communications	916	Heparin	21599	Hopital Pitie Salpetriere	1864	Ghana	81
		Goldberg, R.J.	313					Annals Of The New York Academy Of Sciences	912	Retrospective Study	21509	Weill Cornell Medical College	1862	Armenia	79
		Suryapranata, H.	313					International Journal Of Cardiovascular Imaging	907	Clopidogrel	21364	Wake Forest University School of Medicine	1833	Ecuador	79
		Zannad, F.	313					Journal Of Nuclear Medicine	897	Mice	21206	University of Calgary	1825	Cameroon	78
		Gore, J.M.	312					British Heart Journal	887	Cerebrovascular Accident	21177	Tel Aviv University, Sackler Faculty of Medicine	1819	Trinidad and Tobago	69
		Van Veldhuisen, D.J.	312					Expert Review Of Cardiovascular Therapy	885	Genetics	21142	Institut de Cardiologie de Montreal	1818	Monaco	68
		Ferrari, R.	311					Journal Of Cardiac Failure	879	Cohort Analysis	21129	Case Western Reserve University	1805	Macao	62
		Gibson, C.M.	308					Vnitrni Lekarstvi	873	Thrombosis	20931	University of Edinburgh	1773	Tanzania	62
		Grines, C.L.	308					Heart And Vessels	869	Coronary Artery Bypass Graft	20886	UniversitatsSpital Zurich	1768	Sudan	60
		Huikuri, H.V.	308					European Journal Of Clinical Investigation	868	Human Cell	20778	VU University Medical Center	1753	Liechtenstein	58
		Kuller, L.H.	308					JAMA Journal Of The American Medical Association	854	Body Mass	20601	IRCCS Foundation Rome	1751	Syrian Arab Republic	55
		Dudek, D.	307					Ugeskrift For Laeger	842	Non Insulin Dependent Diabetes Mellitus	20569	Alma Mater Studiorum Universita di Bologna	1743	Zimbabwe	54
		Gurbel, P.A.	307					Current Cardiology Reports	824	Cholesterol Blood Level	20557	University of Cambridge	1743	Albania	51
		Hori, M.	307					Blood	820	Sex Difference	20545	University of Tokyo	1730	Palestine	49
		Angiolillo, D.J.	306					Journal Of Clinical Epidemiology	820	Electrocardiogram	20528	University of Chicago	1724	Cote d'Ivoire	40
		Senges, J.	306					Journal Of Cardiothoracic And Vascular Anesthesia	814	Aspirin	20522	University of Groningen	1711	Guatemala	40
		Hochman, J.S.	305					Nephrology Dialysis Transplantation	813	Heart Arrhythmia	20515	University of Massachusetts Medical School	1708	Libyan Arab Jamahiriya	38
		Neumann, F.J.	305					Respiration And Circulation	811	Diagnosis	20214	Ministry of Education China	1702	Barbados	36
		Vasan, R.S.	305					Catheterization And Cardiovascular Diagnosis	809	Low Density Lipoprotein Cholesterol	20075	UniversitatsSpital Bern	1691	Brunei Darussalam	36
		Verheugt, F.W.A.	305					Clinical Chemistry And Laboratory Medicine	799	Comorbidity	20004	University of Miami Leonard M. Miller School of Medicine	1691	Malawi	36
		Meier, B.	303					Psychosomatic Medicine	785	Myocardial Ischemia	19925	University of Athens	1686	Senegal	36
		Weintraub, W.S.	303					Medicina Clinica	776	High Density Lipoprotein Cholesterol	19843	Chinese Academy of Medical Sciences	1685	Kyrgyzstan	34
		Camm, A.J.	302					Metabolism Clinical And Experimental	774	Drug Safety	19698	Western University	1674	Montenegro	34
		Bode, C.	301					Journal Of Psychosomatic Research	773	Signal Transduction	19481	Helsinki University Central Hospital	1665	Uzbekistan	33
		Cleland, J.G.F.	301					Revista Portuguesa De Cardiologia	772	C Reactive Protein	19097	Medizinische Hochschule Hannover MHH	1654	Panama	32
		Opie, L.H.	301					BMC Cardiovascular Disorders	770	Glucose	19079	Medical University of South Carolina	1641	Gambia	29
		Swedberg, K.	300					Current Opinion In Cardiology	766	Hemodynamics	19063	[No Affiliation ID found]	1635	Benin	27
		Frishman, W.H.	299					Lakartidningen	766	Sensitivity And Specificity	19011	University of Pennsylvania, Health System	1634	Botswana	27
		Harrington, R.A.	299					Clinical Science	763	Exercise	18500	Universitatsklinikum Hamburg-Eppendorf und Medizinische Fakultat	1632	Mozambique	27
		O'Connor, C.M.	299					Mayo Clinic Proceedings	759	Insulin	18286	University of Colorado Health Sciences Center	1621	Paraguay	27
		Stampfer, M.J.	298					Tidsskrift For Den Norske Laegeforening	751	Survival Rate	18230	National Heart and Lung Institute	1614	Seychelles	27
		Wilhelmsen, L.	298					Diabetologia	745	Therapy	17962	Universita degli Studi di Padova	1600	Congo	26
		Devereux, R.B.	297					Nederlands Tijdschrift Voor Geneeskunde	743	Biological Marker	17880	Tufts Medical Center	1600	Grenada	26
		Malik, M.	296					Molecular And Cellular Biochemistry	736	Heart Left Ventricle Ejection Fraction	17840	National Institute for Health and Welfare	1600	Zambia	24
		Jang, Y.	295					Jacc Cardiovascular Imaging	735	Procedures	17774	University of Queensland	1599	Burkina Faso	23
		Kent, K.M.	295					Life Sciences	734	Practice Guideline	17677	Peking Union Medical College	1596	Mauritius	23
		Ertl, G.	293					Europace	727	Cohort Studies	17642	Universita Cattolica del Sacro Cuore, Rome	1581	Fiji	21
		Schuler, G.	293					Medical Care	723	Predictive Value Of Tests	17421	Boston University	1567	Bolivia	18
		Narula, J.	292					Journal Of Human Hypertension	722	Age Factors	17168	Akademiska Sjukhuset	1560	Dominican Republic	18
		Bolli, R.	291					Clinical Biochemistry	716	Bleeding	17037	Royal Brompton Hospital	1556	Togo	18
		Budoff, M.J.	290					British Journal Of Clinical Pharmacology	710	Oxidative Stress	17027	University of Manchester	1546	Guadeloupe	17
		Thiele, H.	288					Anadolu Kardiyoloji Dergisi	706	Congestive Heart Failure	16956	University of Illinois at Chicago	1544	Moldova	17
		Bots, M.L.	287					Clinical Research In Cardiology	704	Case-Control Studies	16882	Oregon Health and Science University	1540	Martinique	16
		Kim, H.S.	287					Journal Of The American Heart Association	704	Heart Protection	16729	UC Davis	1531	Mongolia	16
		Murphy, S.A.	287					Anesthesia And Analgesia	703	Disease Course	16515	Charles University in Prague	1525	Rwanda	16
		März, W.	287					Anesthesiology	699	Systolic Blood Pressure	16364	Heinrich Heine Universitat	1517	Gabon	13
		Tuomilehto, J.	287					Annals Of Noninvasive Electrocardiology	697	Genotype	16317	University of Bristol	1505	Papua New Guinea	13
		Gibbons, R.J.	286					Hypertension Research	694	Morbidity	16281	St George's University of London	1504	Faroe Islands	12
		Moss, A.J.	286					Nippon Rinsho Japanese Journal Of Clinical Medicine	693	Conference Paper	16263	University Health Network University of Toronto	1496	Greenland	12
		Ahn, Y.	285					Scandinavian Cardiovascular Journal	691	Drug Mechanism	16250	University of Utah	1496	Netherlands Antilles	12
		Lincoff, A.M.	284					Medical Journal Of Australia	689	Protein Blood Level	16195	Yale University	1494	Angola	11
		Newby, L.K.	284					Kidney International	688	Heart Disease	16176	Universita degli Studi di Firenze	1487	El Salvador	11
		Zareba, W.	284					American Journal Of Kidney Diseases	687	Prediction	15942	University of Western Australia	1481	Myanmar	11
		Lima, J.A.C.	283					BMJ Open	674	Coronary Vessels	15932	Universite Paris Descartes	1476	Nicaragua	11
		Smith, S.C.	283					International Journal Of Clinical Practice	674	Intravenous Drug Administration	15757	Medical College of Wisconsin	1467	Afghanistan	10
		De Caterina, R.	281					Neurology	671	Acute Disease	15723	KU Leuven– University Hospital Leuven	1459	San Marino	10
		Goodman, S.G.	281					International Journal Of Epidemiology	663	Time	15683	University of Ottawa, Canada	1454	Cambodia	9
		Rimm, E.B.	281					Southern Medical Journal	655	Angioplasty, Transluminal, Percutaneous Coronary	15599	New York Presbyterian Hospital	1439	Democratic Republic Congo	9
		Cohen, D.J.	280					Diabetic Medicine	654	Coronary Artery Bypass	15504	Chaim Sheba Medical Center Israel	1430	Swaziland	9
		Morrow, D.A.	280					Heart Lung And Circulation	654	Clinical Feature	15444	Tehran University of Medical Sciences	1428	Mali	8
		Doevendans, P.A.	279					Nutrition Metabolism And Cardiovascular Diseases	647	Transluminal Coronary Angioplasty	15410	Pfizer Inc.	1423	Antigua and Barbuda	7
		Undefined	5042					Undefined	39	Disease Models, Animal	15351	University of Virginia	1420	Undefined	62464

## Sheet: Myocardial infraction
Scopus refine results values
Your query : (ALL("myocardial infraction"))
Number of results : 2114
YEAR		AUTHOR NAME		SUBJECT AREA		DOCUMENT TYPE		SOURCE TITLE		KEYWORD		AFFILIATION		COUNTRY		SOURCE TYPE		LANGUAGE
2018	1	Califf, R.M.	14	Agricultural and Biological Sciences	78	Article	1531	Journal Of The American College Of Cardiology	49	Human	1532	Harvard Medical School	33	United States	531	Journals	1992	English	1738
2017	59	Giannuzzi, P.	12	Arts and Humanities	11	Review	354	American Journal Of Cardiology	47	Article	1172	Cleveland Clinic Foundation	27	China	143	Books	55	Chinese	71
2016	90	Granger, C.B.	11	Biochemistry, Genetics and Molecular Biology	350	Conference Paper	94	American Heart Journal	43	Humans	1084	Duke University School of Medicine	24	United Kingdom	111	Conference Proceedings	44	French	55
2015	97	Franz, W.M.	10	Business, Management and Accounting	3	Book Chapter	49	International Journal Of Cardiology	34	Male	1007	VA Medical Center	24	Italy	109	Book Series	23	Polish	48
2014	103	Topol, E.J.	10	Chemical Engineering	33	Editorial	23	Circulation	27	Female	866	Brigham and Women's Hospital	22	Japan	107			Spanish	41
2013	94	Gersh, B.J.	8	Chemistry	45	Short Survey	22	European Heart Journal	27	Myocardial Infarction	833	Inserm	18	Poland	98			German	34
2012	110	Giallauria, F.	8	Computer Science	41	Letter	17	Japanese Circulation Journal	23	Adult	794	University of Toronto	18	France	95			Italian	24
2011	111	Kurzynski, M.	8	Decision Sciences	4	Note	9	Revista Espanola De Cardiologia	20	Heart Infarction	674	Erasmus University Medical Center	18	Germany	93			Russian	21
2010	96	Myers, J.	8	Dentistry	15	Book	6	Arquivos Brasileiros De Cardiologia	13	Priority Journal	665	Beth Israel Deaconess Medical Center	17	Canada	76			Portuguese	17
2009	103	Vigorito, C.	8	Earth and Planetary Sciences	2	Erratum	5	Clinical Cardiology	13	Aged	664	Mayo Clinic	16	India	76			Japanese	14
2008	107	White, H.D.	8	Economics, Econometrics and Finance	1	Article in Press	3	Atherosclerosis	12	Major Clinical Study	604	Tel Aviv University	15	Spain	65			Czech	10
2007	97	Braunwald, E.	7	Energy	2	Conference Review	1	Cardiovascular Research	12	Controlled Study	587	University of California, San Francisco	15	Netherlands	59			Persian	10
2006	71	Crea, F.	7	Engineering	82			Circulation Journal	12	Middle Aged	568	Duke Clinical Research Institute	15	Iran	48			Danish	8
2005	76	Goodman, S.G.	7	Environmental Science	22			Journal Of Psychosomatic Research	12	Acute Heart Infarction	420	Medical University of Lodz	14	Greece	47			Turkish	7
2004	95	Mahmarian, J.J.	7	Health Professions	48			Coronary Artery Disease	11	Review	365	Massachusetts General Hospital	14	Israel	46			Greek	5
2003	62	Mukamal, K.J.	7	Immunology and Microbiology	23			Canadian Journal Of Cardiology	10	Prognosis	324	Ludwig-Maximilians-Universitat Munchen	13	Australia	44			Hungarian	5
2002	65	Senges, J.	7	Materials Science	16			Journal Of Nuclear Cardiology	10	Mortality	321	Harvard School of Public Health	13	Denmark	42			Hebrew	4
2001	66	Steg, P.G.	7	Mathematics	23			Acta Cardiologica	9	Risk Factors	315	Isfahan University of Medical Sciences	12	Sweden	36			Korean	4
2000	78	Tavazzi, L.	7	Medicine	1703			Annales De Cardiologie Et D Angeiologie	9	Treatment Outcome	293	Capital Medical University China	12	Taiwan	36			Croatian	2
1999	57	Torp-Pedersen, C.	7	Multidisciplinary	7			European Journal Of Preventive Cardiology	9	Electrocardiography	288	Tehran University of Medical Sciences	12	Turkey	33			Dutch	2
1998	52	Brunner, S.	6	Neuroscience	25			Giornale Italiano Di Cardiologia	9	Risk Factor	248	University of Belgrade	12	Belgium	26			Serbian	2
1997	52	Danchin, N.	6	Nursing	97			Heart	9	Nonhuman	239	Icahn School of Medicine at Mount Sinai	11	South Korea	26			Slovak	2
1996	59	Dubach, P.	6	Pharmacology, Toxicology and Pharmaceutics	160			Journal Of Clinical Rehabilitative Tissue Engineering Research	9	Clinical Trial	231	Amtssygehuset i Gentofte	11	Switzerland	25			Arabic	1
1995	40	Giordano, A.	6	Physics and Astronomy	16			Archives Des Maladies Du Coeur Et Des Vaisseaux	8	Diabetes Mellitus	225	University of Athens	11	Brazil	23			Bosnian	1
1994	24	Herlitz, J.	6	Psychology	45			Catheterization And Cardiovascular Interventions	8	Coronary Artery Disease	224	University of Athens Medical School	11	Austria	22			Lithuanian	1
1993	25	Keren, G.	6	Social Sciences	16			Current Problems In Cardiology	8	Acetylsalicylic Acid	211	Medical University of Warsaw	11	Czech Republic	22			Macedonian	1
1992	19	Kremastinos, D.T.	6	Veterinary	2			Journal Of Cardiovascular Medicine	8	Follow Up	205	Tel Aviv University, Sackler Faculty of Medicine	10	Pakistan	19			Norwegian	1
1991	19	Køber, L.	6	Undefined	9			Journal Of Cardiovascular Pharmacology	8	Hypertension	202	Tel Aviv Sourasky Medical Center	10	Finland	18			Romanian	1
1990	11	Lucci, R.	6					Kardiologiya	8	Risk Assessment	202	Stanford University	10	Russian Federation	17			Thai	1
1989	21	Malmberg, K.	6					Plos One	8	Angiocardiography	201	Universita degli Studi di Napoli Federico II	10	New Zealand	16			Undefined	6
1988	19	Mittleman, M.A.	6					Angiology	7	Beta Adrenergic Receptor Blocking Agent	187	Karolinska University Hospital	10	Norway	16
1987	12	Muller, J.E.	6					Chinese Medical Journal	7	Cardiovascular Risk	182	National Yang-Ming University Taiwan	10	Serbia	15
1986	11	Temporelli, P.L.	6					International Heart Journal	7	Percutaneous Coronary Intervention	181	Klinikum der Universitat Munchen	9	Saudi Arabia	13
1985	8	Wiviott, S.D.	6					Italian Heart Journal Supplement	7	Heart Failure	178	Boston University School of Medicine	9	Hong Kong	12
1984	4	Zahger, D.	6					New England Journal Of Medicine	7	Time Factors	173	Karolinska Institutet	9	Tunisia	12
1983	11	Zaruba, M.M.	6					Polskie Archiwum Medycyny Wewnetrznej	7	Heart Muscle Ischemia	163	Saint Michael's Hospital University of Toronto	9	Croatia	11
1982	15	Zeymer, U.	6					Ugeskrift For Laeger	7	Dipeptidyl Carboxypeptidase Inhibitor	161	Maastricht University	9	Mexico	10
1981	6	Battler, A.	5					Acute Cardiac Care	6	Pathophysiology	155	Wrocław University of Science and Technology	9	Slovakia	9
1980	9	Bax, J.J.	5					American Journal Of Medicine	6	Animals	154	Greenlane Clinical Centre	9	Argentina	8
1979	7	Berliner, S.	5					American Journal Of Physiology Heart And Circulatory Physiology	6	Coronary Angiography	150	The University of Sydney	9	Hungary	7
1978	9	Bolling, B.W.	5					Archives Of Internal Medicine	6	Exercise	148	McMaster University	9	Malaysia	7
1977	9	Chiariello, M.	5					Bulletin Of Experimental Biology And Medicine	6	Clinical Article	142	Stanford University School of Medicine	9	Egypt	6
1976	2	Duncker, D.J.	5					Chinese Journal Of Emergency Medicine	6	Coronary Disease	139	Hadassah University Medical Centre	8	Portugal	6
1975	9	Eagle, K.A.	5					European Journal Of Cardiovascular Prevention Rehabilitation	6	Follow-Up Studies	138	Emory University	8	South Africa	6
1974	5	Elhendy, A.	5					Indian Heart Journal	6	Cardiovascular Disease	137	Universitat de Barcelona	8	Singapore	5
1973	1	Gibbons, R.J.	5					Journal Of Atrial Fibrillation	6	Incidence	133	David Geffen School of Medicine at UCLA	8	Thailand	5
1972	2	Goto, Y.	5					Journal Of Cardiology	6	Aged, 80 And Over	128	Duke University	8	Bulgaria	4
1971	2	Hildebrandt, P.	5					Journal Of Electrocardiology	6	Retrospective Studies	124	Uniwersytet Lodzki	8	Algeria	3
1969	1	Holmes, D.R.	5					Journal Of Thrombosis And Thrombolysis	6	Angioplasty, Transluminal, Percutaneous Coronary	120	Institut de Cardiologie de Montreal	8	Ireland	3
1967	2	Ishihara, M.	5					Polski Merkuriusz Lekarski	6	Acute Myocardial Infarction	119	Imperial College London	8	Jordan	3
1965	1	Jons, C.	5					Progress In Cardiovascular Diseases	6	ST Segment Elevation	119	ICS Maugeri Spa SB IRCCS	8	Kuwait	3
1964	1	Kalarus, Z.	5					Annals Of The New York Academy Of Sciences	5	Transluminal Coronary Angioplasty	119	Rabin Medical Center Israel	8	Romania	3
1963	1	Kudaiberdieva, G.	5					Australian And New Zealand Journal Of Medicine	5	Myocardial Infraction	118	University of Pennsylvania, Health System	8	Slovenia	3
1962	1	Nowak, P.	5					British Journal Of Nutrition	5	Prospective Studies	117	Wuhan University	8	Sri Lanka	3
1959	2	O'Rourke, R.A.	5					Chinese Journal Of Cardiology	5	Heart	116	University of Minnesota Twin Cities	8	Chile	2
1957	1	Talajic, M.	5					Current Vascular Pharmacology	5	Fibrinolytic Agent	114	Kobenhavns Universitet	8	Cuba	2
1955	1	Vitelli, A.	5					Diabetic Medicine	5	Animal Experiment	113	Sahlgrenska Universitetssjukhuset	8	Cyprus	2
1953	2	Wagner, G.S.	5					Folia Cardiologica	5	Disease Association	112	Chinese Academy of Medical Sciences	8	Estonia	2
		Willerson, J.T.	5					Heart Failure Reviews	5	Electrocardiogram	112	University of Glasgow	7	Kyrgyzstan	2
		Albertsson, P.	4					Journal Of Agricultural And Food Chemistry	5	Exercise Test	111	Baylor College of Medicine	7	Qatar	2
		Andersen, H.R.	4					Journal Of Ethnopharmacology	5	Ischemic Heart Disease	111	University of Pennsylvania	7	United Arab Emirates	2
		Barbash, G.I.	4					Journal Of Molecular And Cellular Cardiology	5	Fibrinolytic Therapy	109	The University of Hong Kong	7	Yemen	2
		Becker, R.C.	4					Kardiologia Polska	5	Heart Atrium Fibrillation	109	Hebrew University of Jerusalem	7	Afghanistan	1
		Bhatt, D.L.	4					Lecture Notes In Computer Science Including Subseries Lecture Notes In Artificial Intelligence And Lecture Notes In Bioinformatics	5	Hospitalization	109	Peking Union Medical College	7	Armenia	1
		Bijak, M.	4					Medicine And Science In Sports And Exercise	5	Acute Coronary Syndrome	108	Universite de Montreal	7	Azerbaijan	1
		Birnbaum, Y.	4					Nutrition Research	5	Animal	107	Onassis Cardiac Surgery Centre	7	Bangladesh	1
		Broncel, M.	4					Orvosi Hetilap	5	Echocardiography	107	Chaim Sheba Medical Center Israel	7	Belarus	1
		Budaj, A.	4					Proceedings Of SPIE The International Society For Optical Engineering	5	Heart Left Ventricle Ejection Fraction	107	Zhengzhou University	7	Cote d'Ivoire	1
		Buxton, A.E.	4					Respiration And Circulation	5	Smoking	106	University of Texas Health Science Center at San Antonio	7	Guadeloupe	1
		Chae, S.C.	4					American Journal Of The Medical Sciences	4	Thrombolytic Therapy	106	University of Connecticut	7	Jamaica	1
		Chan, W.L.	4					Anadolu Kardiyoloji Dergisi	4	Atrial Fibrillation	104	Shanghai Jiaotong University	7	Kazakhstan	1
		Chatterjee, K.	4					Annals Of Internal Medicine	4	Angina Pectoris	101	Charite - Universitatsmedizin Berlin	7	Lithuania	1
		Chen, J.W.	4					BMJ Open	4	Heparin	100	UT Southwestern Medical Center	7	Luxembourg	1
		Chen, S.J.	4					British Medical Journal	4	Rat	99	Slaski Uniwersytet Medyczny w Katowicach	7	Malta	1
		Chou, P.	4					Cardiology Clinics	4	Comparative Study	95	Columbia University in the City of New York	7	Morocco	1
		Chung, C.M.	4					Cardiology Journal	4	Stroke	95	Hospital Clinic Barcelona	7	Nepal	1
		Chyun, D.	4					Cardiology Review	4	Randomized Controlled Trial	94	Instytut Kardiologii im. Prymasa Tysiaclecia Stefana Kardynala Wyszynskiego	7	Nigeria	1
		Cleophas, T.J.	4					Cardiovascular Drugs And Therapy	4	Animal Model	93	VU University Medical Center	6	Philippines	1
		Colombo, A.	4					Clinical Hemorheology And Microcirculation	4	Unclassified Drug	93	Albert Einstein College of Medicine of Yeshiva University	6	Russia	1
		Cottin, Y.	4					Current Cardiology Reviews	4	Blood Clot Lysis	91	McGill University	6	Sudan	1
		David, R.	4					Current Pharmaceutical Design	4	Heart Left Ventricle Function	91	Amtssygehuset i Glostrup	6	Syrian Arab Republic	1
		DeBusk, R.F.	4					Diabetes Care	4	Middle Age	91	Johns Hopkins University	6	Ukraine	1
		Dimitrov, K.	4					Diabetologia	4	Heart Muscle Revascularization	90	National Heart, Lung, and Blood Institute	6	Uzbekistan	1
		Dintenfass, L.	4					European Journal Of Cardio Thoracic Surgery	4	Cardiovascular Diseases	89	Rigshospitalet	6	Venezuela	1
		Dubuc, M.	4					Experimental And Clinical Cardiology	4	Drug Efficacy	89	Universidade de Sao Paulo - USP	6	Yugoslavia	1
		Engelmann, M.G.	4					Experimental Hematology	4	Prevalence	89	Medizinische Universitat Wien	6	Undefined	155
		Estruch, R.	4					Harefuah	4	Heart Rate	87	Veterans General Hospital-Taipei	6
		Fischer, R.	4					Heart And Vessels	4	Case Report	85	University of Florida	6
		Forman, S.A.	4					Herz	4	Clopidogrel	85	Peking University	6
		Fox, K.A.A.	4					International Journal Of Clinical And Experimental Pathology	4	Coronary Artery Bypass Graft	85	Aristotle University of Thessaloniki	6
		Galli, M.	4					International Journal Of Food Sciences And Nutrition	4	Clinical Feature	84	University of Pittsburgh	6
		Goebbels, U.	4					International Journal Of Pharma And Bio Sciences	4	Myocardial Ischemia	84	Josip Juraj Strossmayer University of Osijek	6
		Gorenek, B.	4					Italian Heart Journal	4	Drug Effect	83	Instituto do Coracao do Hospital das Clinicas	6
		Hamm, C.	4					Jacc Cardiovascular Interventions	4	Survival Rate	83	University of Birmingham	6
		Hollander, J.E.	4					Journal Of The Pakistan Medical Association	4	Controlled Clinical Trial	82	Washington University in St. Louis, School of Medicine	6
		Huang, C.C.	4					Life Sciences	4	Hydroxymethylglutaryl Coenzyme A Reductase Inhibitor	82	University Michigan Ann Arbor	6
		Huber, B.C.	4					Netherlands Heart Journal	4	Metabolism	81	Bispebjerg Hospital	6
		Huber, K.	4					PACE Pacing And Clinical Electrophysiology	4	Outcome Assessment	81	Ben-Gurion University of the Negev	6
		Huikuri, H.V.	4					Personality And Individual Differences	4	ST Segment Elevation Myocardial Infarction	81	Lunds Universitet	6
		Iliodromitis, E.K.	4					Polski Przeglad Kardiologiczny	4	Blood Pressure	80	Masaryk University	6
		Jakobek, L.	4					Presse Medicale	4	Practice Guideline	80	New York Medical College	6
		Kardum, N.	4					Przeglad Lekarski	4	Rats	80	Soroka University Medical Center	6
		Kawagoe, T.	4					Resuscitation	4	Streptokinase	79	University of California, San Diego	6
		Knatterud, G.L.	4					Sang Thrombose Vaisseaux	4	Age	78	University of Alberta	6
		Kurisu, S.	4					Scandinavian Cardiovascular Journal	4	Aspirin	78	University of Medicine and Dentistry of New Jersey	6
		Lenarczyk, R.	4					Tunisie Medicale	4	Prospective Study	78	Universita Cattolica del Sacro Cuore, Rome	6
		Leu, H.B.	4					Vnitrni Lekarstvi	4	Retrospective Study	78	Universita degli Studi di Roma La Sapienza	6
		Lin, S.J.	4					Zeitschrift Fur Kardiologie	4	Exercise Therapy	77	Hospital Clinico San Carlos de Madrid	6
		Maclure, M.	4					Advances In Intelligent Systems And Computing	3	Thorax Pain	77	General Hospital of People's Liberation Army	6
		Marcassa, C.	4					American Family Physician	3	Atherosclerosis	75	University of Massachusetts Medical School	5
		Medina-Remón, A.	4					American Journal Of Physical Medicine And Rehabilitation	3	Comorbidity	73	The Johns Hopkins School of Medicine	5
		Melchior, T.	4					Annals Of Biomedical Engineering	3	Blood	72	Instituto de Salud Carlos III	5
		Murayama, M.	4					Annals Of Epidemiology	3	Heart Arrhythmia	72	Helsingin Yliopisto	5
		Niccoli, G.	4					Annals Of Noninvasive Electrocardiology	3	Ventricular Function, Left	72	George Washington University	5
		Nikov, I.	4					Annals Of Thoracic Surgery	3	Animal Tissue	71	China Pharmaceutical University	5
		Ohman, E.M.	4					Annual International Conference Of The IEEE Engineering In Medicine And Biology Proceedings	3	Congestive Heart Failure	71	National Institutes of Health, Bethesda	5
		Oldridge, N.B.	4					Archives Of Cardiovascular Diseases	3	Age Factors	70	Hiroshima City Hospital	5
		Oszmiański, J.	4					Archivos De Cardiologia De Mexico	3	Prediction	70	Instituto Mexicano del Seguro Social	5
		Poldermans, D.	4					Asian Cardiovascular And Thoracic Annals	3	Survival Analysis	69	University of Colorado Health Sciences Center	5
		Reiner, J.S.	4					BMC Cardiovascular Disorders	3	Quality Of Life	68	Washington University in St. Louis	5
		Rogers, W.J.	4					Blood Coagulation And Fibrinolysis	3	Sensitivity And Specificity	68	The University of British Columbia	5
		Rogowski, O.	4					British Journal Of Ophthalmology	3	Bleeding	66	Kyoto University	5
		Ross, A.M.	4					Cardiology	3	Coronary Artery Blood Flow	66	Brown University	5
		Roy, D.	4					Cardiovascular Journal Of South Africa	3	Myocardium	66	King's College London	5
		Ruzyllo, W.	4					Chest	3	Thrombosis	66	University of Rochester School of Medicine and Dentistry	5
		Schinkel, A.F.L.	4					Chinese Journal Of Clinical Rehabilitation	3	Anticoagulant Agent	65	University of Michigan Hospital	5
		Seibæk, M.	4					Chinese Journal Of Medical Genetics	3	Disease Severity	65	Polish Academy of Sciences	5
		Shapira, I.	4					Chinese Journal Of Medical Imaging Technology	3	Multivariate Analysis	65	UT Southwestern Medical School	5
		Sherwood, J.B.	4					Circulation Cardiovascular Interventions	3	Inflammation	64	Keck School of Medicine of USC	5
		Shimatani, Y.	4					Circulation Research	3	Heart Rehabilitation	63	Akademiska Sjukhuset	5
		Sikora, J.	4					Clinical Research In Cardiology	3	Diagnosis	62	Attikon University Hospital	5
		Simoons, M.L.	4					Computers In Cardiology	3	Placebo	62	Aalborg Sygehus	5
		Sobel, B.E.	4					Current Opinion In Cardiology	3	United States	62	Leiden University Medical Center - LUMC	5
		Stone, G.W.	4					Drugs	3	Pathology	61	Hopital Pitie Salpetriere	5
		Tebbe, U.	4					Drugs And Aging	3	Cohort Analysis	59	University of Nebraska Medical Center	5
		Thibault, B.	4					Europace	3	Glucose	59	Kokuritsu Junkankibyo Senta	5
		Tsai, D.C.	4					European Journal Of Heart Failure	3	Sex Difference	59	Charles University in Prague	5
		Van Domburg, R.T.	4					European Journal Of Nutrition	3	Survival	59	Maine Medical Center	5
		Wallentin, L.	4					European Journal Of Pharmacology	3	Hospital Admission	58	Yonsei University College of Medicine	5
		Weaver, W.D.	4					Evidence Based Cardiovascular Medicine	3	Acute Disease	57	Yale University School of Medicine	5
		Yan, A.T.	4					Expert Review Of Cardiovascular Therapy	3	Cholesterol Blood Level	57	Monash University	5
		Yan, R.T.	4					FASEB Journal	3	Heart Muscle Reperfusion	57	Hammersmith Hospital	5
		Zolnierek, A.	4					Food Chemistry	3	Morbidity	57	University of Miami Leonard M. Miller School of Medicine	5
		Ahn, Y.	3					Heart Lung And Circulation	3	Disease Course	56	AP-HP Assistance Publique - Hopitaux de Paris	5
		Aihara, N.	3					Heart Rhythm	3	Low Density Lipoprotein Cholesterol	56	Technion - Israel Institute of Technology	5
		Arber, N.	3					Intensivmedizin Und Notfallmedizin	3	Support, Non-U.S. Gov't	56	The University of North Carolina at Chapel Hill	5
		Aronson, D.	3					International Journal Of Clinical And Experimental Medicine	3	Heart Catheterization	55	University of Tokyo	5
		Aschermann, M.	3					Internistische Praxis	3	Hospital Mortality	55	Huazhong University of Science and Technology	5
		Assmann, G.	3					Japanese Heart Journal	3	Intravenous Drug Administration	55	Fuwai Hospital	5
		Avilés, F.F.	3					Journal Of Clinical And Diagnostic Research	3	Methodology	55	Uniwersytet Medyczny w Bialymstoku	5
		Avitzour, D.	3					Journal Of Clinical Epidemiology	3	Stroke Volume	55	University of Oxford	5
		Azuma, A.	3					Journal Of Functional Foods	3	Ventricular Dysfunction, Left	55	Washington Hospital Center	5
		Bae, J.H.	3					Journal Of Internal Medicine Of Taiwan	3	Calcium Channel Blocking Agent	54	University of Edinburgh	5
		Balady, G.J.	3					Journal Of Interventional Cardiology	3	Heart Left Ventricle Failure	54	University of Southern California	5
		Banai, S.	3					Journal Of Invasive Cardiology	3	Heart Ventricle Remodeling	54	St George's University of London	5
		Beer, J.C.	3					Journal Of Isfahan Medical School	3	Obesity	54	Istituto di Ricerche Farmacologiche Mario Negri	5
		Bloch Thomsen, P.E.	3					Journal Of Nuclear Medicine	3	Recurrence	54	University at Buffalo, State University of New York	5
		Blomqvist, C.G.	3					Journal Of The American Society Of Echocardiography	3	Triacylglycerol	54	University of Wisconsin Madison	5
		Buffet, P.	3					Journal Of The Medical Association Of Thailand	3	Antithrombocytic Agent	53	Queen Mary Hospital Hong Kong	5
		Undefined	11					Undefined	2	Cerebrovascular Accident	53	Hospital Universitario Virgen del Rocio	5

## Sheet: top infraction journals
Undefined				Undefined				infraction index
Journal Of Psychosomatic Research	12	773	1.52866	Journal Of Psychosomatic Research	773			0.0152866		1.52866
Japanese Circulation Journal	23	1607	1.41104	Japanese Circulation Journal	1607			0.0141104		1.41104
Annales De Cardiologie Et D Angeiologie	9	919	0.969828	Annales De Cardiologie Et D Angeiologie	919			0.00969828		0.969828
Acta Cardiologica	9	956	0.932642	Acta Cardiologica	956			0.00932642		0.932642
Revista Espanola De Cardiologia	20	2284	0.868056	Revista Espanola De Cardiologia	2284			0.00868056		0.868056
Journal Of Cardiovascular Medicine	8	935	0.848356	Journal Of Cardiovascular Medicine	935			0.00848356		0.848356
European Journal Of Preventive Cardiology	9	1053	0.847458	European Journal Of Preventive Cardiology	1053			0.00847458		0.847458
Ugeskrift For Laeger	7	842	0.824499	Ugeskrift For Laeger	842			0.00824499		0.824499
Journal Of Nuclear Cardiology	10	1285	0.772201	Journal Of Nuclear Cardiology	1285			0.00772201		0.772201
Diabetic Medicine	5	654	0.758725	Diabetic Medicine	654			0.00758725		0.758725
Arquivos Brasileiros De Cardiologia	13	1733	0.744559	Arquivos Brasileiros De Cardiologia	1733			0.00744559		0.744559
Coronary Artery Disease	11	1618	0.675261	Coronary Artery Disease	1618			0.00675261		0.675261
Chinese Medical Journal	7	1034	0.67243	Chinese Medical Journal	1034			0.0067243		0.67243
Progress In Cardiovascular Diseases	6	925	0.644468	Progress In Cardiovascular Diseases	925			0.00644468		0.644468
Respiration And Circulation	5	811	0.612745	Respiration And Circulation	811			0.00612745		0.612745
BMJ Open	4	674	0.589971	BMJ Open	674			0.00589971		0.589971
Scandinavian Cardiovascular Journal	4	691	0.57554	Scandinavian Cardiovascular Journal	691			0.0057554		0.57554
Journal Of Thrombosis And Thrombolysis	6	1058	0.56391	Journal Of Thrombosis And Thrombolysis	1058			0.0056391		0.56391
Anadolu Kardiyoloji Dergisi	4	706	0.56338	Anadolu Kardiyoloji Dergisi	706			0.0056338		0.56338
Giornale Italiano Di Cardiologia	9	1633	0.548112	Giornale Italiano Di Cardiologia	1633			0.00548112		0.548112
Annals Of The New York Academy Of Sciences	5	912	0.545256	Annals Of The New York Academy Of Sciences	912			0.00545256		0.545256
Canadian Journal Of Cardiology	10	1841	0.540249	Canadian Journal Of Cardiology	1841			0.00540249		0.540249
Diabetologia	4	745	0.534045	Diabetologia	745			0.00534045		0.534045
Indian Heart Journal	6	1151	0.518583	Indian Heart Journal	1151			0.00518583		0.518583
Clinical Cardiology	13	2666	0.485256	Clinical Cardiology	2666			0.00485256		0.485256
Journal Of The American College Of Cardiology	49	10099	0.482854	Journal Of The American College Of Cardiology	10099			0.00482854		0.482854
European Heart Journal	27	5663	0.474517	European Heart Journal	5663			0.00474517		0.474517
Circulation Journal	12	2541	0.470035	Circulation Journal	2541			0.00470035		0.470035
American Heart Journal	43	9129	0.468818	American Heart Journal	9129			0.00468818		0.468818
Heart And Vessels	4	869	0.45819	Heart And Vessels	869			0.0045819		0.45819
Heart Lung And Circulation	3	654	0.456621	Heart Lung And Circulation	654			0.00456621		0.456621
Vnitrni Lekarstvi	4	873	0.4561	Vnitrni Lekarstvi	873			0.004561		0.4561
Journal Of Cardiology	6	1315	0.454201	Journal Of Cardiology	1315			0.00454201		0.454201
Annals Of Noninvasive Electrocardiology	3	697	0.428571	Annals Of Noninvasive Electrocardiology	697			0.00428571		0.428571
Clinical Research In Cardiology	3	704	0.424328	Clinical Research In Cardiology	704			0.00424328		0.424328
Archives Des Maladies Du Coeur Et Des Vaisseaux	8	1932	0.412371	Archives Des Maladies Du Coeur Et Des Vaisseaux	1932			0.00412371		0.412371
Europace	3	727	0.410959	Europace	727			0.00410959		0.410959
Resuscitation	4	981	0.406091	Resuscitation	981			0.00406091		0.406091
Angiology	7	1775	0.392817	Angiology	1775			0.00392817		0.392817
Current Opinion In Cardiology	3	766	0.390117	Current Opinion In Cardiology	766			0.00390117		0.390117
BMC Cardiovascular Disorders	3	770	0.388098	BMC Cardiovascular Disorders	770			0.00388098		0.388098
Current Pharmaceutical Design	4	1053	0.37843	Current Pharmaceutical Design	1053			0.0037843		0.37843
International Journal Of Cardiology	34	9002	0.376273	International Journal Of Cardiology	9002			0.00376273		0.376273
European Journal Of Cardio Thoracic Surgery	4	1089	0.365965	European Journal Of Cardio Thoracic Surgery	1089			0.00365965		0.365965
Journal Of Clinical Epidemiology	3	820	0.36452	Journal Of Clinical Epidemiology	820			0.0036452		0.36452
Cardiovascular Research	12	3298	0.362538	Cardiovascular Research	3298			0.00362538		0.362538
Herz	4	1118	0.356506	Herz	1118			0.00356506		0.356506
PACE Pacing And Clinical Electrophysiology	4	1120	0.355872	PACE Pacing And Clinical Electrophysiology	1120			0.00355872		0.355872
Catheterization And Cardiovascular Interventions	8	2287	0.348584	Catheterization And Cardiovascular Interventions	2287			0.00348584		0.348584
Expert Review Of Cardiovascular Therapy	3	885	0.337838	Expert Review Of Cardiovascular Therapy	885			0.00337838		0.337838
Journal Of Nuclear Medicine	3	897	0.333333	Journal Of Nuclear Medicine	897			0.00333333		0.333333
American Journal Of Cardiology	47	14238	0.329016	American Journal Of Cardiology	14238			0.00329016		0.329016
Cardiovascular Drugs And Therapy	4	1212	0.328947	Cardiovascular Drugs And Therapy	1212			0.00328947		0.328947
Journal Of Interventional Cardiology	3	921	0.324675	Journal Of Interventional Cardiology	921			0.00324675		0.324675
Drugs	3	932	0.320856	Drugs	932			0.00320856		0.320856
Cardiology	3	936	0.319489	Cardiology	936			0.00319489		0.319489
Jacc Cardiovascular Interventions	4	1260	0.316456	Jacc Cardiovascular Interventions	1260			0.00316456		0.316456
Japanese Heart Journal	3	952	0.314136	Japanese Heart Journal	952			0.00314136		0.314136
Journal Of Electrocardiology	6	1916	0.312175	Journal Of Electrocardiology	1916			0.00312175		0.312175
Journal Of Cardiovascular Pharmacology	8	2590	0.307929	Journal Of Cardiovascular Pharmacology	2590			0.00307929		0.307929
Zeitschrift Fur Kardiologie	4	1373	0.290487	Zeitschrift Fur Kardiologie	1373			0.00290487		0.290487
Heart Rhythm	3	1033	0.289575	Heart Rhythm	1033			0.00289575		0.289575
Archives Of Internal Medicine	6	2169	0.275862	Archives Of Internal Medicine	2169			0.00275862		0.275862
European Journal Of Pharmacology	3	1146	0.261097	European Journal Of Pharmacology	1146			0.00261097		0.261097
Atherosclerosis	12	4604	0.259965	Atherosclerosis	4604			0.00259965		0.259965
Diabetes Care	4	1537	0.259572	Diabetes Care	1537			0.00259572		0.259572
Annals Of Internal Medicine	4	1577	0.253004	Annals Of Internal Medicine	1577			0.00253004		0.253004
Kardiologia Polska	5	2007	0.248509	Kardiologia Polska	2007			0.00248509		0.248509
European Journal Of Heart Failure	3	1210	0.247321	European Journal Of Heart Failure	1210			0.00247321		0.247321
Kardiologiya	8	3252	0.245399	Kardiologiya	3252			0.00245399		0.245399
Journal Of The American Society Of Echocardiography	3	1241	0.241158	Journal Of The American Society Of Echocardiography	1241			0.00241158		0.241158
American Journal Of Medicine	6	2497	0.239712	American Journal Of Medicine	2497			0.00239712		0.239712
Heart	9	3787	0.237092	Heart	3787			0.00237092		0.237092
British Medical Journal	4	1707	0.233781	British Medical Journal	1707			0.00233781		0.233781
Circulation	27	11569	0.232839	Circulation	11569			0.00232839		0.232839
Journal Of Molecular And Cellular Cardiology	5	2454	0.203335	Journal Of Molecular And Cellular Cardiology	2454			0.00203335		0.203335
New England Journal Of Medicine	7	3690	0.189343	New England Journal Of Medicine	3690			0.00189343		0.189343
American Journal Of Physiology Heart And Circulatory Physiology	6	3367	0.177883	American Journal Of Physiology Heart And Circulatory Physiology	3367			0.00177883		0.177883
Journal Of Invasive Cardiology	3	1707	0.175439	Journal Of Invasive Cardiology	1707			0.00175439		0.175439
Chest	3	1859	0.161117	Chest	1859			0.00161117		0.161117
Plos One	8	5958	0.134093	Plos One	5958			0.00134093		0.134093
Circulation Research	3	2474	0.121114	Circulation Research	2474			0.00121114		0.121114
Annals Of Thoracic Surgery	3	2770	0.108186	Annals Of Thoracic Surgery	2770			0.00108186		0.108186
